# Supplementary material for: PCR-based landmark unique gene (PLUG) markers effectively assign homoeologous wheat genes to A, B and D genomes
Source: BMC Genomics. 2007 May 30;8:135. doi: 10.1186/1471-2164-8-135 (PMC1904201; doi:10.1186/1471-2164-8-135)
Supplement: Additional file 1 — List of TaEST-LUGs. TIGR rice locus IDs for the TaEST-LUGs extracted by the PLUG system are listed. [file 1471-2164-8-135-S1.xls]

## Sheet: TaEST-LUGlist
no.	TIGR Os_ID
1	LOC_Os01g01010
2	LOC_Os01g01040
3	LOC_Os01g01050
4	LOC_Os01g01080
5	LOC_Os01g01160
6	LOC_Os01g01280
7	LOC_Os01g01302
8	LOC_Os01g01620
9	LOC_Os01g01710
10	LOC_Os01g01720
11	LOC_Os01g01740
12	LOC_Os01g01790
13	LOC_Os01g01870
14	LOC_Os01g02020
15	LOC_Os01g02150
16	LOC_Os01g02870
17	LOC_Os01g03040
18	LOC_Os01g03070
19	LOC_Os01g03090
20	LOC_Os01g03110
21	LOC_Os01g03490
22	LOC_Os01g03510
23	LOC_Os01g03520
24	LOC_Os01g03690
25	LOC_Os01g03750
26	LOC_Os01g03820
27	LOC_Os01g03870
28	LOC_Os01g04020
29	LOC_Os01g04030
30	LOC_Os01g04130
31	LOC_Os01g04160
32	LOC_Os01g04170
33	LOC_Os01g04190
34	LOC_Os01g04200
35	LOC_Os01g04260
36	LOC_Os01g04280
37	LOC_Os01g04640
38	LOC_Os01g04720
39	LOC_Os01g04880
40	LOC_Os01g04900
41	LOC_Os01g04910
42	LOC_Os01g04990
43	LOC_Os01g05060
44	LOC_Os01g05070
45	LOC_Os01g05130
46	LOC_Os01g05480
47	LOC_Os01g05490
48	LOC_Os01g05500
49	LOC_Os01g05650
50	LOC_Os01g05670
51	LOC_Os01g05800
52	LOC_Os01g05830
53	LOC_Os01g06020
54	LOC_Os01g06550
55	LOC_Os01g06630
56	LOC_Os01g07070
57	LOC_Os01g07080
58	LOC_Os01g07090
59	LOC_Os01g07100
60	LOC_Os01g07250
61	LOC_Os01g07260
62	LOC_Os01g07382
63	LOC_Os01g07410
64	LOC_Os01g07420
65	LOC_Os01g07540
66	LOC_Os01g07590
67	LOC_Os01g07630
68	LOC_Os01g07720
69	LOC_Os01g07750
70	LOC_Os01g07790
71	LOC_Os01g07800
72	LOC_Os01g07910
73	LOC_Os01g07960
74	LOC_Os01g08260
75	LOC_Os01g08270
76	LOC_Os01g08290
77	LOC_Os01g08400
78	LOC_Os01g08510
79	LOC_Os01g08540
80	LOC_Os01g08660
81	LOC_Os01g08700
82	LOC_Os01g08800
83	LOC_Os01g08930
84	LOC_Os01g09252
85	LOC_Os01g09430
86	LOC_Os01g09510
87	LOC_Os01g09560
88	LOC_Os01g09580
89	LOC_Os01g09750
90	LOC_Os01g09770
91	LOC_Os01g09800
92	LOC_Os01g09860
93	LOC_Os01g10050
94	LOC_Os01g10250
95	LOC_Os01g10340
96	LOC_Os01g10350
97	LOC_Os01g10450
98	LOC_Os01g10460
99	LOC_Os01g10630
100	LOC_Os01g10690
101	LOC_Os01g10790
102	LOC_Os01g10880
103	LOC_Os01g10900
104	LOC_Os01g11040
105	LOC_Os01g11070
106	LOC_Os01g11230
107	LOC_Os01g11860
108	LOC_Os01g11880
109	LOC_Os01g11946
110	LOC_Os01g11980
111	LOC_Os01g12090
112	LOC_Os01g12110
113	LOC_Os01g12130
114	LOC_Os01g12230
115	LOC_Os01g12260
116	LOC_Os01g12460
117	LOC_Os01g12470
118	LOC_Os01g12480
119	LOC_Os01g12650
120	LOC_Os01g12670
121	LOC_Os01g12710
122	LOC_Os01g12800
123	LOC_Os01g12830
124	LOC_Os01g12880
125	LOC_Os01g12910
126	LOC_Os01g12940
127	LOC_Os01g13150
128	LOC_Os01g13160
129	LOC_Os01g13190
130	LOC_Os01g13200
131	LOC_Os01g13210
132	LOC_Os01g13390
133	LOC_Os01g13404
134	LOC_Os01g13420
135	LOC_Os01g13470
136	LOC_Os01g13520
137	LOC_Os01g13530
138	LOC_Os01g13540
139	LOC_Os01g13550
140	LOC_Os01g13720
141	LOC_Os01g13940
142	LOC_Os01g14020
143	LOC_Os01g14040
144	LOC_Os01g14050
145	LOC_Os01g14070
146	LOC_Os01g14090
147	LOC_Os01g14100
148	LOC_Os01g14140
149	LOC_Os01g14370
150	LOC_Os01g14420
151	LOC_Os01g14610
152	LOC_Os01g14690
153	LOC_Os01g14700
154	LOC_Os01g14790
155	LOC_Os01g14820
156	LOC_Os01g14830
157	LOC_Os01g14890
158	LOC_Os01g14932
159	LOC_Os01g15110
160	LOC_Os01g15300
161	LOC_Os01g15490
162	LOC_Os01g15600
163	LOC_Os01g15630
164	LOC_Os01g15770
165	LOC_Os01g15780
166	LOC_Os01g15979
167	LOC_Os01g16010
168	LOC_Os01g16040
169	LOC_Os01g16080
170	LOC_Os01g16090
171	LOC_Os01g16100
172	LOC_Os01g16110
173	LOC_Os01g16140
174	LOC_Os01g16146
175	LOC_Os01g16152
176	LOC_Os01g16210
177	LOC_Os01g16260
178	LOC_Os01g16290
179	LOC_Os01g16330
180	LOC_Os01g16350
181	LOC_Os01g16430
182	LOC_Os01g16510
183	LOC_Os01g16530
184	LOC_Os01g16540
185	LOC_Os01g16550
186	LOC_Os01g16650
187	LOC_Os01g16900
188	LOC_Os01g16920
189	LOC_Os01g16940
190	LOC_Os01g17020
191	LOC_Os01g17180
192	LOC_Os01g17214
193	LOC_Os01g17240
194	LOC_Os01g17390
195	LOC_Os01g17470
196	LOC_Os01g18100
197	LOC_Os01g18210
198	LOC_Os01g18850
199	LOC_Os01g18870
200	LOC_Os01g19450
201	LOC_Os01g19470
202	LOC_Os01g19480
203	LOC_Os01g19770
204	LOC_Os01g20160
205	LOC_Os01g20780
206	LOC_Os01g20940
207	LOC_Os01g21160
208	LOC_Os01g21180
209	LOC_Os01g21250
210	LOC_Os01g21410
211	LOC_Os01g21590
212	LOC_Os01g21610
213	LOC_Os01g21630
214	LOC_Os01g21850
215	LOC_Os01g21940
216	LOC_Os01g22500
217	LOC_Os01g22510
218	LOC_Os01g22550
219	LOC_Os01g22600
220	LOC_Os01g22990
221	LOC_Os01g23630
222	LOC_Os01g23680
223	LOC_Os01g24090
224	LOC_Os01g24470
225	LOC_Os01g25330
226	LOC_Os01g25600
227	LOC_Os01g26000
228	LOC_Os01g26020
229	LOC_Os01g26120
230	LOC_Os01g26160
231	LOC_Os01g27380
232	LOC_Os01g27720
233	LOC_Os01g27730
234	LOC_Os01g27940
235	LOC_Os01g28540
236	LOC_Os01g29230
237	LOC_Os01g29469
238	LOC_Os01g29740
239	LOC_Os01g31220
240	LOC_Os01g31690
241	LOC_Os01g31770
242	LOC_Os01g31980
243	LOC_Os01g32080
244	LOC_Os01g32130
245	LOC_Os01g32280
246	LOC_Os01g32300
247	LOC_Os01g32350
248	LOC_Os01g32660
249	LOC_Os01g32730
250	LOC_Os01g32750
251	LOC_Os01g32980
252	LOC_Os01g33020
253	LOC_Os01g33080
254	LOC_Os01g33230
255	LOC_Os01g33420
256	LOC_Os01g34080
257	LOC_Os01g34200
258	LOC_Os01g34350
259	LOC_Os01g34390
260	LOC_Os01g34480
261	LOC_Os01g34700
262	LOC_Os01g34780
263	LOC_Os01g34790
264	LOC_Os01g34870
265	LOC_Os01g35184
266	LOC_Os01g35920
267	LOC_Os01g36070
268	LOC_Os01g36080
269	LOC_Os01g36390
270	LOC_Os01g36590
271	LOC_Os01g36790
272	LOC_Os01g36840
273	LOC_Os01g36860
274	LOC_Os01g36870
275	LOC_Os01g36930
276	LOC_Os01g36940
277	LOC_Os01g37090
278	LOC_Os01g37110
279	LOC_Os01g37120
280	LOC_Os01g37130
281	LOC_Os01g37480
282	LOC_Os01g37510
283	LOC_Os01g37760
284	LOC_Os01g37770
285	LOC_Os01g37820
286	LOC_Os01g37825
287	LOC_Os01g37832
288	LOC_Os01g37842
289	LOC_Os01g37850
290	LOC_Os01g37870
291	LOC_Os01g37910
292	LOC_Os01g37960
293	LOC_Os01g38620
294	LOC_Os01g38990
295	LOC_Os01g39010
296	LOC_Os01g39270
297	LOC_Os01g39290
298	LOC_Os01g39310
299	LOC_Os01g39330
300	LOC_Os01g39380
301	LOC_Os01g39630
302	LOC_Os01g40050
303	LOC_Os01g40200
304	LOC_Os01g40250
305	LOC_Os01g40280
306	LOC_Os01g40310
307	LOC_Os01g40330
308	LOC_Os01g40470
309	LOC_Os01g40570
310	LOC_Os01g40620
311	LOC_Os01g40650
312	LOC_Os01g40690
313	LOC_Os01g40700
314	LOC_Os01g40710
315	LOC_Os01g40840
316	LOC_Os01g40980
317	LOC_Os01g41010
318	LOC_Os01g41040
319	LOC_Os01g41190
320	LOC_Os01g41640
321	LOC_Os01g42080
322	LOC_Os01g42120
323	LOC_Os01g42190
324	LOC_Os01g42430
325	LOC_Os01g42460
326	LOC_Os01g42470
327	LOC_Os01g42480
328	LOC_Os01g42490
329	LOC_Os01g42630
330	LOC_Os01g42720
331	LOC_Os01g42730
332	LOC_Os01g42800
333	LOC_Os01g42830
334	LOC_Os01g42850
335	LOC_Os01g42970
336	LOC_Os01g42980
337	LOC_Os01g43060
338	LOC_Os01g43070
339	LOC_Os01g43150
340	LOC_Os01g43250
341	LOC_Os01g43360
342	LOC_Os01g43380
343	LOC_Os01g43390
344	LOC_Os01g43520
345	LOC_Os01g43540
346	LOC_Os01g43580
347	LOC_Os01g43844
348	LOC_Os01g43870
349	LOC_Os01g44050
350	LOC_Os01g44130
351	LOC_Os01g44260
352	LOC_Os01g44340
353	LOC_Os01g44360
354	LOC_Os01g44394
355	LOC_Os01g44960
356	LOC_Os01g45274
357	LOC_Os01g45390
358	LOC_Os01g45439
359	LOC_Os01g45530
360	LOC_Os01g45750
361	LOC_Os01g45960
362	LOC_Os01g45990
363	LOC_Os01g46220
364	LOC_Os01g46580
365	LOC_Os01g46932
366	LOC_Os01g47190
367	LOC_Os01g47200
368	LOC_Os01g47420
369	LOC_Os01g47450
370	LOC_Os01g47550
371	LOC_Os01g47610
372	LOC_Os01g47620
373	LOC_Os01g47630
374	LOC_Os01g47650
375	LOC_Os01g47690
376	LOC_Os01g47740
377	LOC_Os01g48280
378	LOC_Os01g48300
379	LOC_Os01g48380
380	LOC_Os01g48420
381	LOC_Os01g48530
382	LOC_Os01g48680
383	LOC_Os01g48690
384	LOC_Os01g48710
385	LOC_Os01g48720
386	LOC_Os01g48760
387	LOC_Os01g48790
388	LOC_Os01g48810
389	LOC_Os01g49000
390	LOC_Os01g49250
391	LOC_Os01g49350
392	LOC_Os01g49380
393	LOC_Os01g49490
394	LOC_Os01g49680
395	LOC_Os01g49690
396	LOC_Os01g49940
397	LOC_Os01g50320
398	LOC_Os01g50622
399	LOC_Os01g50750
400	LOC_Os01g50830
401	LOC_Os01g50860
402	LOC_Os01g50960
403	LOC_Os01g51040
404	LOC_Os01g51154
405	LOC_Os01g51190
406	LOC_Os01g51220
407	LOC_Os01g51250
408	LOC_Os01g51280
409	LOC_Os01g51300
410	LOC_Os01g51390
411	LOC_Os01g51530
412	LOC_Os01g51800
413	LOC_Os01g52100
414	LOC_Os01g52110
415	LOC_Os01g52170
416	LOC_Os01g52400
417	LOC_Os01g52530
418	LOC_Os01g52640
419	LOC_Os01g52680
420	LOC_Os01g52750
421	LOC_Os01g52864
422	LOC_Os01g52970
423	LOC_Os01g53060
424	LOC_Os01g53150
425	LOC_Os01g53240
426	LOC_Os01g53250
427	LOC_Os01g53560
428	LOC_Os01g53600
429	LOC_Os01g53620
430	LOC_Os01g53940
431	LOC_Os01g54020
432	LOC_Os01g54119
433	LOC_Os01g54240
434	LOC_Os01g54370
435	LOC_Os01g54420
436	LOC_Os01g54430
437	LOC_Os01g54510
438	LOC_Os01g54530
439	LOC_Os01g54580
440	LOC_Os01g54784
441	LOC_Os01g54810
442	LOC_Os01g54940
443	LOC_Os01g54960
444	LOC_Os01g55000
445	LOC_Os01g55050
446	LOC_Os01g55170
447	LOC_Os01g55280
448	LOC_Os01g55290
449	LOC_Os01g55320
450	LOC_Os01g55410
451	LOC_Os01g55510
452	LOC_Os01g55540
453	LOC_Os01g55560
454	LOC_Os01g55570
455	LOC_Os01g55770
456	LOC_Os01g55780
457	LOC_Os01g55830
458	LOC_Os01g55890
459	LOC_Os01g55900
460	LOC_Os01g55950
461	LOC_Os01g55974
462	LOC_Os01g56050
463	LOC_Os01g56090
464	LOC_Os01g56150
465	LOC_Os01g56200
466	LOC_Os01g56290
467	LOC_Os01g56320
468	LOC_Os01g56400
469	LOC_Os01g56460
470	LOC_Os01g56470
471	LOC_Os01g56510
472	LOC_Os01g56560
473	LOC_Os01g56590
474	LOC_Os01g56780
475	LOC_Os01g56820
476	LOC_Os01g56860
477	LOC_Os01g56910
478	LOC_Os01g56930
479	LOC_Os01g57066
480	LOC_Os01g57110
481	LOC_Os01g57550
482	LOC_Os01g57690
483	LOC_Os01g57720
484	LOC_Os01g57770
485	LOC_Os01g57930
486	LOC_Os01g58114
487	LOC_Os01g58390
488	LOC_Os01g58470
489	LOC_Os01g58550
490	LOC_Os01g58620
491	LOC_Os01g58680
492	LOC_Os01g58690
493	LOC_Os01g58750
494	LOC_Os01g58790
495	LOC_Os01g58860
496	LOC_Os01g59060
497	LOC_Os01g59090
498	LOC_Os01g59130
499	LOC_Os01g59140
500	LOC_Os01g59160
501	LOC_Os01g59340
502	LOC_Os01g59490
503	LOC_Os01g59500
504	LOC_Os01g59510
505	LOC_Os01g59740
506	LOC_Os01g59800
507	LOC_Os01g59850
508	LOC_Os01g59900
509	LOC_Os01g60440
510	LOC_Os01g60660
511	LOC_Os01g60830
512	LOC_Os01g61044
513	LOC_Os01g61230
514	LOC_Os01g61400
515	LOC_Os01g61430
516	LOC_Os01g61500
517	LOC_Os01g61560
518	LOC_Os01g61670
519	LOC_Os01g61700
520	LOC_Os01g61780
521	LOC_Os01g61830
522	LOC_Os01g62110
523	LOC_Os01g62260
524	LOC_Os01g62370
525	LOC_Os01g62420
526	LOC_Os01g62430
527	LOC_Os01g62440
528	LOC_Os01g62800
529	LOC_Os01g62820
530	LOC_Os01g62880
531	LOC_Os01g62970
532	LOC_Os01g63250
533	LOC_Os01g63270
534	LOC_Os01g63500
535	LOC_Os01g63780
536	LOC_Os01g64000
537	LOC_Os01g64256
538	LOC_Os01g64270
539	LOC_Os01g64280
540	LOC_Os01g64520
541	LOC_Os01g64680
542	LOC_Os01g64690
543	LOC_Os01g64820
544	LOC_Os01g64870
545	LOC_Os01g64920
546	LOC_Os01g64930
547	LOC_Os01g65230
548	LOC_Os01g65320
549	LOC_Os01g65400
550	LOC_Os01g65450
551	LOC_Os01g65520
552	LOC_Os01g65580
553	LOC_Os01g65600
554	LOC_Os01g65890
555	LOC_Os01g66000
556	LOC_Os01g66150
557	LOC_Os01g66170
558	LOC_Os01g66240
559	LOC_Os01g66280
560	LOC_Os01g66320
561	LOC_Os01g66379
562	LOC_Os01g66560
563	LOC_Os01g66600
564	LOC_Os01g66890
565	LOC_Os01g66940
566	LOC_Os01g66970
567	LOC_Os01g66980
568	LOC_Os01g67000
569	LOC_Os01g67090
570	LOC_Os01g67100
571	LOC_Os01g67134
572	LOC_Os01g67180
573	LOC_Os01g67220
574	LOC_Os01g67290
575	LOC_Os01g67360
576	LOC_Os01g67370
577	LOC_Os01g67420
578	LOC_Os01g67490
579	LOC_Os01g67510
580	LOC_Os01g67520
581	LOC_Os01g67550
582	LOC_Os01g67560
583	LOC_Os01g67570
584	LOC_Os01g67590
585	LOC_Os01g67720
586	LOC_Os01g67870
587	LOC_Os01g67920
588	LOC_Os01g68010
589	LOC_Os01g68020
590	LOC_Os01g68030
591	LOC_Os01g68040
592	LOC_Os01g68050
593	LOC_Os01g68290
594	LOC_Os01g68324
595	LOC_Os01g68330
596	LOC_Os01g68370
597	LOC_Os01g68380
598	LOC_Os01g68390
599	LOC_Os01g68440
600	LOC_Os01g68450
601	LOC_Os01g68570
602	LOC_Os01g68650
603	LOC_Os01g68710
604	LOC_Os01g68750
605	LOC_Os01g68760
606	LOC_Os01g68770
607	LOC_Os01g68960
608	LOC_Os01g69030
609	LOC_Os01g69060
610	LOC_Os01g69110
611	LOC_Os01g69210
612	LOC_Os01g69250
613	LOC_Os01g69290
614	LOC_Os01g69900
615	LOC_Os01g69910
616	LOC_Os01g69950
617	LOC_Os01g69960
618	LOC_Os01g69970
619	LOC_Os01g69990
620	LOC_Os01g70110
621	LOC_Os01g70140
622	LOC_Os01g70160
623	LOC_Os01g70170
624	LOC_Os01g70210
625	LOC_Os01g70220
626	LOC_Os01g70320
627	LOC_Os01g70430
628	LOC_Os01g70460
629	LOC_Os01g70470
630	LOC_Os01g70490
631	LOC_Os01g70560
632	LOC_Os01g70670
633	LOC_Os01g70780
634	LOC_Os01g70800
635	LOC_Os01g70950
636	LOC_Os01g71300
637	LOC_Os01g71420
638	LOC_Os01g71960
639	LOC_Os01g72000
640	LOC_Os01g72210
641	LOC_Os01g72310
642	LOC_Os01g72370
643	LOC_Os01g72480
644	LOC_Os01g72570
645	LOC_Os01g72800
646	LOC_Os01g72820
647	LOC_Os01g72880
648	LOC_Os01g72940
649	LOC_Os01g72950
650	LOC_Os01g72960
651	LOC_Os01g73000
652	LOC_Os01g73020
653	LOC_Os01g73120
654	LOC_Os01g73140
655	LOC_Os01g73450
656	LOC_Os01g73470
657	LOC_Os01g73570
658	LOC_Os01g73580
659	LOC_Os01g73680
660	LOC_Os01g73690
661	LOC_Os01g73760
662	LOC_Os01g73780
663	LOC_Os01g73790
664	LOC_Os01g73910
665	LOC_Os01g73960
666	LOC_Os01g74000
667	LOC_Os01g74010
668	LOC_Os01g74146
669	LOC_Os01g74152
670	LOC_Os01g74180
671	LOC_Os01g74190
672	LOC_Os01g74250
673	LOC_Os01g74310
674	LOC_Os01g74460
675	LOC_Os01g74520
676	LOC_Os01g74530
677	LOC_Os01g74610
678	LOC_Os01g74640
679	LOC_Os01g74650
680	LOC_Os02g01010
681	LOC_Os02g01070
682	LOC_Os02g01100
683	LOC_Os02g01110
684	LOC_Os02g01170
685	LOC_Os02g01326
686	LOC_Os02g01350
687	LOC_Os02g01440
688	LOC_Os02g01450
689	LOC_Os02g01480
690	LOC_Os02g01720
691	LOC_Os02g01960
692	LOC_Os02g02000
693	LOC_Os02g02290
694	LOC_Os02g02360
695	LOC_Os02g02390
696	LOC_Os02g02424
697	LOC_Os02g02480
698	LOC_Os02g02520
699	LOC_Os02g02690
700	LOC_Os02g02710
701	LOC_Os02g02820
702	LOC_Os02g02850
703	LOC_Os02g02860
704	LOC_Os02g02880
705	LOC_Os02g02960
706	LOC_Os02g02990
707	LOC_Os02g03000
708	LOC_Os02g03010
709	LOC_Os02g03030
710	LOC_Os02g03040
711	LOC_Os02g03070
712	LOC_Os02g03100
713	LOC_Os02g03220
714	LOC_Os02g03250
715	LOC_Os02g03280
716	LOC_Os02g03294
717	LOC_Os02g03330
718	LOC_Os02g03340
719	LOC_Os02g03450
720	LOC_Os02g03470
721	LOC_Os02g03570
722	LOC_Os02g03580
723	LOC_Os02g03590
724	LOC_Os02g03600
725	LOC_Os02g03690
726	LOC_Os02g03720
727	LOC_Os02g03740
728	LOC_Os02g03790
729	LOC_Os02g03850
730	LOC_Os02g03890
731	LOC_Os02g04100
732	LOC_Os02g04110
733	LOC_Os02g04120
734	LOC_Os02g04170
735	LOC_Os02g04180
736	LOC_Os02g04260
737	LOC_Os02g04270
738	LOC_Os02g04330
739	LOC_Os02g04440
740	LOC_Os02g04450
741	LOC_Os02g04460
742	LOC_Os02g04480
743	LOC_Os02g04520
744	LOC_Os02g04550
745	LOC_Os02g04660
746	LOC_Os02g04680
747	LOC_Os02g04760
748	LOC_Os02g04800
749	LOC_Os02g05520
750	LOC_Os02g05730
751	LOC_Os02g05870
752	LOC_Os02g05880
753	LOC_Os02g06300
754	LOC_Os02g06450
755	LOC_Os02g06520
756	LOC_Os02g06890
757	LOC_Os02g07040
758	LOC_Os02g07070
759	LOC_Os02g07180
760	LOC_Os02g07190
761	LOC_Os02g07230
762	LOC_Os02g07240
763	LOC_Os02g07670
764	LOC_Os02g07680
765	LOC_Os02g07740
766	LOC_Os02g07760
767	LOC_Os02g07800
768	LOC_Os02g07820
769	LOC_Os02g07920
770	LOC_Os02g08030
771	LOC_Os02g08260
772	LOC_Os02g08300
773	LOC_Os02g08350
774	LOC_Os02g08360
775	LOC_Os02g08380
776	LOC_Os02g09060
777	LOC_Os02g09070
778	LOC_Os02g09380
779	LOC_Os02g09440
780	LOC_Os02g09510
781	LOC_Os02g09530
782	LOC_Os02g09920
783	LOC_Os02g10050
784	LOC_Os02g10060
785	LOC_Os02g10110
786	LOC_Os02g10160
787	LOC_Os02g10230
788	LOC_Os02g10260
789	LOC_Os02g10310
790	LOC_Os02g10320
791	LOC_Os02g10370
792	LOC_Os02g10390
793	LOC_Os02g10710
794	LOC_Os02g10720
795	LOC_Os02g10790
796	LOC_Os02g10800
797	LOC_Os02g10820
798	LOC_Os02g10920
799	LOC_Os02g10990
800	LOC_Os02g11820
801	LOC_Os02g11940
802	LOC_Os02g12290
803	LOC_Os02g12360
804	LOC_Os02g12570
805	LOC_Os02g12600
806	LOC_Os02g12740
807	LOC_Os02g12760
808	LOC_Os02g12870
809	LOC_Os02g12880
810	LOC_Os02g13060
811	LOC_Os02g13100
812	LOC_Os02g13270
813	LOC_Os02g13340
814	LOC_Os02g13380
815	LOC_Os02g13570
816	LOC_Os02g13660
817	LOC_Os02g13810
818	LOC_Os02g13840
819	LOC_Os02g13950
820	LOC_Os02g13970
821	LOC_Os02g13990
822	LOC_Os02g14720
823	LOC_Os02g14730
824	LOC_Os02g14860
825	LOC_Os02g14900
826	LOC_Os02g15220
827	LOC_Os02g15360
828	LOC_Os02g15610
829	LOC_Os02g15740
830	LOC_Os02g15750
831	LOC_Os02g16030
832	LOC_Os02g16640
833	LOC_Os02g16660
834	LOC_Os02g16709
835	LOC_Os02g17250
836	LOC_Os02g17280
837	LOC_Os02g17380
838	LOC_Os02g17390
839	LOC_Os02g17500
840	LOC_Os02g17650
841	LOC_Os02g17700
842	LOC_Os02g17850
843	LOC_Os02g17870
844	LOC_Os02g17970
845	LOC_Os02g17990
846	LOC_Os02g18450
847	LOC_Os02g18830
848	LOC_Os02g18940
849	LOC_Os02g19210
850	LOC_Os02g19440
851	LOC_Os02g19820
852	LOC_Os02g19924
853	LOC_Os02g19970
854	LOC_Os02g20170
855	LOC_Os02g20360
856	LOC_Os02g20490
857	LOC_Os02g20860
858	LOC_Os02g20870
859	LOC_Os02g21240
860	LOC_Os02g21250
861	LOC_Os02g21260
862	LOC_Os02g21280
863	LOC_Os02g21460
864	LOC_Os02g21510
865	LOC_Os02g21650
866	LOC_Os02g21920
867	LOC_Os02g21970
868	LOC_Os02g22020
869	LOC_Os02g22070
870	LOC_Os02g22130
871	LOC_Os02g22260
872	LOC_Os02g22370
873	LOC_Os02g24020
874	LOC_Os02g24080
875	LOC_Os02g24134
876	LOC_Os02g24354
877	LOC_Os02g26650
878	LOC_Os02g26700
879	LOC_Os02g26850
880	LOC_Os02g26860
881	LOC_Os02g27060
882	LOC_Os02g27110
883	LOC_Os02g27340
884	LOC_Os02g27620
885	LOC_Os02g27740
886	LOC_Os02g27950
887	LOC_Os02g27960
888	LOC_Os02g28040
889	LOC_Os02g29320
890	LOC_Os02g29464
891	LOC_Os02g29550
892	LOC_Os02g30180
893	LOC_Os02g30310
894	LOC_Os02g30460
895	LOC_Os02g30730
896	LOC_Os02g30800
897	LOC_Os02g30840
898	LOC_Os02g31030
899	LOC_Os02g31070
900	LOC_Os02g31100
901	LOC_Os02g31150
902	LOC_Os02g31290
903	LOC_Os02g31874
904	LOC_Os02g32470
905	LOC_Os02g32570
906	LOC_Os02g32740
907	LOC_Os02g32860
908	LOC_Os02g32930
909	LOC_Os02g33020
910	LOC_Os02g33180
911	LOC_Os02g33490
912	LOC_Os02g33500
913	LOC_Os02g33560
914	LOC_Os02g33610
915	LOC_Os02g33860
916	LOC_Os02g34570
917	LOC_Os02g34840
918	LOC_Os02g34950
919	LOC_Os02g35039
920	LOC_Os02g35060
921	LOC_Os02g35070
922	LOC_Os02g35100
923	LOC_Os02g35130
924	LOC_Os02g35160
925	LOC_Os02g35170
926	LOC_Os02g35500
927	LOC_Os02g35590
928	LOC_Os02g35640
929	LOC_Os02g35860
930	LOC_Os02g35890
931	LOC_Os02g35900
932	LOC_Os02g36340
933	LOC_Os02g36390
934	LOC_Os02g36490
935	LOC_Os02g36570
936	LOC_Os02g36700
937	LOC_Os02g36850
938	LOC_Os02g37050
939	LOC_Os02g37150
940	LOC_Os02g37430
941	LOC_Os02g37470
942	LOC_Os02g37830
943	LOC_Os02g37856
944	LOC_Os02g37870
945	LOC_Os02g37880
946	LOC_Os02g37910
947	LOC_Os02g37920
948	LOC_Os02g38020
949	LOC_Os02g38050
950	LOC_Os02g38080
951	LOC_Os02g38130
952	LOC_Os02g38240
953	LOC_Os02g38250
954	LOC_Os02g38300
955	LOC_Os02g38340
956	LOC_Os02g38480
957	LOC_Os02g38820
958	LOC_Os02g38840
959	LOC_Os02g38980
960	LOC_Os02g39050
961	LOC_Os02g39070
962	LOC_Os02g39160
963	LOC_Os02g39280
964	LOC_Os02g39340
965	LOC_Os02g39350
966	LOC_Os02g39370
967	LOC_Os02g39390
968	LOC_Os02g39580
969	LOC_Os02g39600
970	LOC_Os02g39730
971	LOC_Os02g39740
972	LOC_Os02g39800
973	LOC_Os02g39830
974	LOC_Os02g39870
975	LOC_Os02g39880
976	LOC_Os02g39890
977	LOC_Os02g40030
978	LOC_Os02g40040
979	LOC_Os02g40460
980	LOC_Os02g40490
981	LOC_Os02g40510
982	LOC_Os02g40810
983	LOC_Os02g40830
984	LOC_Os02g40890
985	LOC_Os02g40900
986	LOC_Os02g41470
987	LOC_Os02g42000
988	LOC_Os02g42134
989	LOC_Os02g42230
990	LOC_Os02g42310
991	LOC_Os02g42314
992	LOC_Os02g42520
993	LOC_Os02g42530
994	LOC_Os02g42540
995	LOC_Os02g42660
996	LOC_Os02g42940
997	LOC_Os02g42960
998	LOC_Os02g43180
999	LOC_Os02g43340
1000	LOC_Os02g43350
1001	LOC_Os02g43360
1002	LOC_Os02g43480
1003	LOC_Os02g43600
1004	LOC_Os02g43660
1005	LOC_Os02g43850
1006	LOC_Os02g43860
1007	LOC_Os02g43906
1008	LOC_Os02g43912
1009	LOC_Os02g44010
1010	LOC_Os02g44111
1011	LOC_Os02g44220
1012	LOC_Os02g44230
1013	LOC_Os02g44330
1014	LOC_Os02g44510
1015	LOC_Os02g44690
1016	LOC_Os02g44710
1017	LOC_Os02g44730
1018	LOC_Os02g44810
1019	LOC_Os02g44860
1020	LOC_Os02g44870
1021	LOC_Os02g44930
1022	LOC_Os02g45010
1023	LOC_Os02g45090
1024	LOC_Os02g45110
1025	LOC_Os02g45120
1026	LOC_Os02g45130
1027	LOC_Os02g45344
1028	LOC_Os02g45540
1029	LOC_Os02g45660
1030	LOC_Os02g45820
1031	LOC_Os02g45870
1032	LOC_Os02g45950
1033	LOC_Os02g46130
1034	LOC_Os02g46190
1035	LOC_Os02g46220
1036	LOC_Os02g46320
1037	LOC_Os02g46450
1038	LOC_Os02g46510
1039	LOC_Os02g46520
1040	LOC_Os02g46640
1041	LOC_Os02g46650
1042	LOC_Os02g46700
1043	LOC_Os02g46750
1044	LOC_Os02g46956
1045	LOC_Os02g47000
1046	LOC_Os02g47120
1047	LOC_Os02g47310
1048	LOC_Os02g47350
1049	LOC_Os02g47420
1050	LOC_Os02g47440
1051	LOC_Os02g47570
1052	LOC_Os02g47580
1053	LOC_Os02g47590
1054	LOC_Os02g47760
1055	LOC_Os02g47780
1056	LOC_Os02g47850
1057	LOC_Os02g47860
1058	LOC_Os02g47940
1059	LOC_Os02g48000
1060	LOC_Os02g48010
1061	LOC_Os02g48100
1062	LOC_Os02g48110
1063	LOC_Os02g48180
1064	LOC_Os02g48370
1065	LOC_Os02g48450
1066	LOC_Os02g48460
1067	LOC_Os02g48470
1068	LOC_Os02g48590
1069	LOC_Os02g48620
1070	LOC_Os02g48630
1071	LOC_Os02g48964
1072	LOC_Os02g49070
1073	LOC_Os02g49080
1074	LOC_Os02g49160
1075	LOC_Os02g49320
1076	LOC_Os02g49326
1077	LOC_Os02g49360
1078	LOC_Os02g49530
1079	LOC_Os02g49570
1080	LOC_Os02g49620
1081	LOC_Os02g49680
1082	LOC_Os02g49780
1083	LOC_Os02g49820
1084	LOC_Os02g49992
1085	LOC_Os02g50010
1086	LOC_Os02g50100
1087	LOC_Os02g50174
1088	LOC_Os02g50230
1089	LOC_Os02g50330
1090	LOC_Os02g50350
1091	LOC_Os02g50360
1092	LOC_Os02g50780
1093	LOC_Os02g50830
1094	LOC_Os02g50910
1095	LOC_Os02g51020
1096	LOC_Os02g51030
1097	LOC_Os02g51100
1098	LOC_Os02g51300
1099	LOC_Os02g51430
1100	LOC_Os02g51490
1101	LOC_Os02g51500
1102	LOC_Os02g51540
1103	LOC_Os02g51640
1104	LOC_Os02g51700
1105	LOC_Os02g51790
1106	LOC_Os02g51810
1107	LOC_Os02g51850
1108	LOC_Os02g52260
1109	LOC_Os02g52270
1110	LOC_Os02g52280
1111	LOC_Os02g52290
1112	LOC_Os02g52370
1113	LOC_Os02g52420
1114	LOC_Os02g52480
1115	LOC_Os02g52550
1116	LOC_Os02g52744
1117	LOC_Os02g52770
1118	LOC_Os02g52810
1119	LOC_Os02g52820
1120	LOC_Os02g52840
1121	LOC_Os02g52880
1122	LOC_Os02g52940
1123	LOC_Os02g52990
1124	LOC_Os02g53140
1125	LOC_Os02g53210
1126	LOC_Os02g53270
1127	LOC_Os02g53330
1128	LOC_Os02g53400
1129	LOC_Os02g53500
1130	LOC_Os02g53620
1131	LOC_Os02g53700
1132	LOC_Os02g53770
1133	LOC_Os02g53780
1134	LOC_Os02g54070
1135	LOC_Os02g54090
1136	LOC_Os02g54140
1137	LOC_Os02g54254
1138	LOC_Os02g54490
1139	LOC_Os02g54510
1140	LOC_Os02g54640
1141	LOC_Os02g54650
1142	LOC_Os02g54690
1143	LOC_Os02g54700
1144	LOC_Os02g54730
1145	LOC_Os02g54780
1146	LOC_Os02g54990
1147	LOC_Os02g55000
1148	LOC_Os02g55030
1149	LOC_Os02g55080
1150	LOC_Os02g55110
1151	LOC_Os02g55120
1152	LOC_Os02g55340
1153	LOC_Os02g55410
1154	LOC_Os02g55420
1155	LOC_Os02g55530
1156	LOC_Os02g55590
1157	LOC_Os02g55950
1158	LOC_Os02g55980
1159	LOC_Os02g56020
1160	LOC_Os02g56040
1161	LOC_Os02g56130
1162	LOC_Os02g56170
1163	LOC_Os02g56190
1164	LOC_Os02g56210
1165	LOC_Os02g56270
1166	LOC_Os02g56510
1167	LOC_Os02g56520
1168	LOC_Os02g56550
1169	LOC_Os02g56740
1170	LOC_Os02g56850
1171	LOC_Os02g56900
1172	LOC_Os02g57030
1173	LOC_Os02g57050
1174	LOC_Os02g57080
1175	LOC_Os02g57100
1176	LOC_Os02g57140
1177	LOC_Os02g57160
1178	LOC_Os02g57170
1179	LOC_Os02g57220
1180	LOC_Os02g57240
1181	LOC_Os02g57250
1182	LOC_Os02g57270
1183	LOC_Os02g57330
1184	LOC_Os02g57410
1185	LOC_Os02g57470
1186	LOC_Os02g57500
1187	LOC_Os02g57630
1188	LOC_Os02g57660
1189	LOC_Os02g57670
1190	LOC_Os02g57690
1191	LOC_Os02g57820
1192	LOC_Os02g57840
1193	LOC_Os02g57980
1194	LOC_Os02g57990
1195	LOC_Os02g58030
1196	LOC_Os02g58080
1197	LOC_Os02g58110
1198	LOC_Os02g58120
1199	LOC_Os02g58220
1200	LOC_Os02g58320
1201	LOC_Os02g58340
1202	LOC_Os02g58460
1203	LOC_Os02g58580
1204	LOC_Os02g58590
1205	LOC_Os02g58620
1206	LOC_Os02g58650
1207	LOC_Os02g58670
1208	LOC_Os02g58790
1209	LOC_Os03g01090
1210	LOC_Os03g01100
1211	LOC_Os03g01190
1212	LOC_Os03g01222
1213	LOC_Os03g01230
1214	LOC_Os03g01660
1215	LOC_Os03g01750
1216	LOC_Os03g01920
1217	LOC_Os03g01940
1218	LOC_Os03g01970
1219	LOC_Os03g02020
1220	LOC_Os03g02040
1221	LOC_Os03g02110
1222	LOC_Os03g02150
1223	LOC_Os03g02290
1224	LOC_Os03g02310
1225	LOC_Os03g02440
1226	LOC_Os03g02540
1227	LOC_Os03g02590
1228	LOC_Os03g02640
1229	LOC_Os03g02670
1230	LOC_Os03g02840
1231	LOC_Os03g02860
1232	LOC_Os03g03020
1233	LOC_Os03g03140
1234	LOC_Os03g03150
1235	LOC_Os03g03400
1236	LOC_Os03g03420
1237	LOC_Os03g03450
1238	LOC_Os03g03470
1239	LOC_Os03g03510
1240	LOC_Os03g03530
1241	LOC_Os03g03560
1242	LOC_Os03g03650
1243	LOC_Os03g03710
1244	LOC_Os03g03770
1245	LOC_Os03g03810
1246	LOC_Os03g03880
1247	LOC_Os03g03930
1248	LOC_Os03g04140
1249	LOC_Os03g04169
1250	LOC_Os03g04210
1251	LOC_Os03g04240
1252	LOC_Os03g04250
1253	LOC_Os03g04260
1254	LOC_Os03g04400
1255	LOC_Os03g04440
1256	LOC_Os03g04710
1257	LOC_Os03g04920
1258	LOC_Os03g04930
1259	LOC_Os03g04980
1260	LOC_Os03g05300
1261	LOC_Os03g05310
1262	LOC_Os03g05320
1263	LOC_Os03g05330
1264	LOC_Os03g05390
1265	LOC_Os03g05470
1266	LOC_Os03g05530
1267	LOC_Os03g05720
1268	LOC_Os03g05800
1269	LOC_Os03g05806
1270	LOC_Os03g06070
1271	LOC_Os03g06180
1272	LOC_Os03g06340
1273	LOC_Os03g06440
1274	LOC_Os03g06580
1275	LOC_Os03g06720
1276	LOC_Os03g06880
1277	LOC_Os03g06940
1278	LOC_Os03g06970
1279	LOC_Os03g07100
1280	LOC_Os03g07140
1281	LOC_Os03g07180
1282	LOC_Os03g07370
1283	LOC_Os03g07400
1284	LOC_Os03g07420
1285	LOC_Os03g07570
1286	LOC_Os03g07580
1287	LOC_Os03g07600
1288	LOC_Os03g07790
1289	LOC_Os03g07800
1290	LOC_Os03g07820
1291	LOC_Os03g07880
1292	LOC_Os03g07910
1293	LOC_Os03g07960
1294	LOC_Os03g08070
1295	LOC_Os03g08080
1296	LOC_Os03g08090
1297	LOC_Os03g08100
1298	LOC_Os03g08140
1299	LOC_Os03g08280
1300	LOC_Os03g08330
1301	LOC_Os03g08430
1302	LOC_Os03g08450
1303	LOC_Os03g08520
1304	LOC_Os03g08570
1305	LOC_Os03g08630
1306	LOC_Os03g08640
1307	LOC_Os03g08700
1308	LOC_Os03g08730
1309	LOC_Os03g08830
1310	LOC_Os03g08840
1311	LOC_Os03g08999
1312	LOC_Os03g09020
1313	LOC_Os03g09060
1314	LOC_Os03g09090
1315	LOC_Os03g09110
1316	LOC_Os03g09120
1317	LOC_Os03g09150
1318	LOC_Os03g09190
1319	LOC_Os03g09210
1320	LOC_Os03g09230
1321	LOC_Os03g09860
1322	LOC_Os03g09920
1323	LOC_Os03g09940
1324	LOC_Os03g10110
1325	LOC_Os03g10120
1326	LOC_Os03g10180
1327	LOC_Os03g10350
1328	LOC_Os03g10390
1329	LOC_Os03g10410
1330	LOC_Os03g10520
1331	LOC_Os03g10600
1332	LOC_Os03g10620
1333	LOC_Os03g10790
1334	LOC_Os03g10800
1335	LOC_Os03g10850
1336	LOC_Os03g10860
1337	LOC_Os03g10930
1338	LOC_Os03g10990
1339	LOC_Os03g11120
1340	LOC_Os03g11200
1341	LOC_Os03g11210
1342	LOC_Os03g11300
1343	LOC_Os03g11340
1344	LOC_Os03g11360
1345	LOC_Os03g11380
1346	LOC_Os03g11410
1347	LOC_Os03g11450
1348	LOC_Os03g11460
1349	LOC_Os03g11500
1350	LOC_Os03g11510
1351	LOC_Os03g11520
1352	LOC_Os03g11540
1353	LOC_Os03g11580
1354	LOC_Os03g11600
1355	LOC_Os03g11650
1356	LOC_Os03g11660
1357	LOC_Os03g11734
1358	LOC_Os03g11950
1359	LOC_Os03g11960
1360	LOC_Os03g12010
1361	LOC_Os03g12020
1362	LOC_Os03g12110
1363	LOC_Os03g12120
1364	LOC_Os03g12140
1365	LOC_Os03g12160
1366	LOC_Os03g12230
1367	LOC_Os03g12300
1368	LOC_Os03g12350
1369	LOC_Os03g12450
1370	LOC_Os03g12660
1371	LOC_Os03g12700
1372	LOC_Os03g12720
1373	LOC_Os03g12810
1374	LOC_Os03g12820
1375	LOC_Os03g13000
1376	LOC_Os03g13040
1377	LOC_Os03g13100
1378	LOC_Os03g13190
1379	LOC_Os03g13220
1380	LOC_Os03g13240
1381	LOC_Os03g13274
1382	LOC_Os03g13370
1383	LOC_Os03g13460
1384	LOC_Os03g13614
1385	LOC_Os03g13730
1386	LOC_Os03g13840
1387	LOC_Os03g13850
1388	LOC_Os03g14000
1389	LOC_Os03g14020
1390	LOC_Os03g14120
1391	LOC_Os03g14140
1392	LOC_Os03g14280
1393	LOC_Os03g14290
1394	LOC_Os03g14370
1395	LOC_Os03g14500
1396	LOC_Os03g14510
1397	LOC_Os03g14580
1398	LOC_Os03g14890
1399	LOC_Os03g14990
1400	LOC_Os03g15240
1401	LOC_Os03g15340
1402	LOC_Os03g15350
1403	LOC_Os03g15390
1404	LOC_Os03g15540
1405	LOC_Os03g15580
1406	LOC_Os03g15590
1407	LOC_Os03g15650
1408	LOC_Os03g15700
1409	LOC_Os03g15710
1410	LOC_Os03g15720
1411	LOC_Os03g15730
1412	LOC_Os03g15750
1413	LOC_Os03g15770
1414	LOC_Os03g15810
1415	LOC_Os03g15850
1416	LOC_Os03g15880
1417	LOC_Os03g15900
1418	LOC_Os03g15930
1419	LOC_Os03g15940
1420	LOC_Os03g16000
1421	LOC_Os03g16050
1422	LOC_Os03g16080
1423	LOC_Os03g16090
1424	LOC_Os03g16120
1425	LOC_Os03g16140
1426	LOC_Os03g16570
1427	LOC_Os03g16670
1428	LOC_Os03g16690
1429	LOC_Os03g16790
1430	LOC_Os03g16870
1431	LOC_Os03g16980
1432	LOC_Os03g17010
1433	LOC_Os03g17020
1434	LOC_Os03g17030
1435	LOC_Os03g17060
1436	LOC_Os03g17120
1437	LOC_Os03g17170
1438	LOC_Os03g17410
1439	LOC_Os03g17440
1440	LOC_Os03g17450
1441	LOC_Os03g17490
1442	LOC_Os03g17500
1443	LOC_Os03g17520
1444	LOC_Os03g17660
1445	LOC_Os03g17780
1446	LOC_Os03g17790
1447	LOC_Os03g17850
1448	LOC_Os03g17860
1449	LOC_Os03g17870
1450	LOC_Os03g17910
1451	LOC_Os03g17920
1452	LOC_Os03g17940
1453	LOC_Os03g17950
1454	LOC_Os03g17990
1455	LOC_Os03g18020
1456	LOC_Os03g18110
1457	LOC_Os03g18150
1458	LOC_Os03g18160
1459	LOC_Os03g18200
1460	LOC_Os03g18300
1461	LOC_Os03g18420
1462	LOC_Os03g18500
1463	LOC_Os03g18590
1464	LOC_Os03g18770
1465	LOC_Os03g18810
1466	LOC_Os03g18840
1467	LOC_Os03g18850
1468	LOC_Os03g18870
1469	LOC_Os03g18980
1470	LOC_Os03g19280
1471	LOC_Os03g19290
1472	LOC_Os03g19300
1473	LOC_Os03g19340
1474	LOC_Os03g19400
1475	LOC_Os03g19500
1476	LOC_Os03g19510
1477	LOC_Os03g19520
1478	LOC_Os03g19560
1479	LOC_Os03g19580
1480	LOC_Os03g19650
1481	LOC_Os03g19680
1482	LOC_Os03g19760
1483	LOC_Os03g19890
1484	LOC_Os03g19930
1485	LOC_Os03g20100
1486	LOC_Os03g20170
1487	LOC_Os03g20340
1488	LOC_Os03g20410
1489	LOC_Os03g20460
1490	LOC_Os03g20470
1491	LOC_Os03g20520
1492	LOC_Os03g20550
1493	LOC_Os03g20600
1494	LOC_Os03g20630
1495	LOC_Os03g20640
1496	LOC_Os03g20670
1497	LOC_Os03g20730
1498	LOC_Os03g20860
1499	LOC_Os03g20949
1500	LOC_Os03g21020
1501	LOC_Os03g21090
1502	LOC_Os03g21270
1503	LOC_Os03g21370
1504	LOC_Os03g21460
1505	LOC_Os03g21470
1506	LOC_Os03g21520
1507	LOC_Os03g21690
1508	LOC_Os03g21790
1509	LOC_Os03g21840
1510	LOC_Os03g21960
1511	LOC_Os03g21980
1512	LOC_Os03g21990
1513	LOC_Os03g22120
1514	LOC_Os03g22160
1515	LOC_Os03g22200
1516	LOC_Os03g22320
1517	LOC_Os03g22330
1518	LOC_Os03g22350
1519	LOC_Os03g22360
1520	LOC_Os03g22430
1521	LOC_Os03g22540
1522	LOC_Os03g22550
1523	LOC_Os03g22570
1524	LOC_Os03g22680
1525	LOC_Os03g22690
1526	LOC_Os03g22770
1527	LOC_Os03g22870
1528	LOC_Os03g22900
1529	LOC_Os03g23020
1530	LOC_Os03g23960
1531	LOC_Os03g23970
1532	LOC_Os03g23980
1533	LOC_Os03g24060
1534	LOC_Os03g24220
1535	LOC_Os03g24380
1536	LOC_Os03g24450
1537	LOC_Os03g24460
1538	LOC_Os03g24600
1539	LOC_Os03g25140
1540	LOC_Os03g25750
1541	LOC_Os03g25940
1542	LOC_Os03g26080
1543	LOC_Os03g26440
1544	LOC_Os03g26450
1545	LOC_Os03g26460
1546	LOC_Os03g26960
1547	LOC_Os03g27019
1548	LOC_Os03g27250
1549	LOC_Os03g27320
1550	LOC_Os03g27760
1551	LOC_Os03g27770
1552	LOC_Os03g27820
1553	LOC_Os03g27840
1554	LOC_Os03g27930
1555	LOC_Os03g27950
1556	LOC_Os03g28960
1557	LOC_Os03g29150
1558	LOC_Os03g29170
1559	LOC_Os03g29180
1560	LOC_Os03g29470
1561	LOC_Os03g29570
1562	LOC_Os03g29730
1563	LOC_Os03g29810
1564	LOC_Os03g29950
1565	LOC_Os03g29960
1566	LOC_Os03g30092
1567	LOC_Os03g30430
1568	LOC_Os03g30460
1569	LOC_Os03g30790
1570	LOC_Os03g30934
1571	LOC_Os03g31010
1572	LOC_Os03g31150
1573	LOC_Os03g31170
1574	LOC_Os03g31180
1575	LOC_Os03g31490
1576	LOC_Os03g31550
1577	LOC_Os03g31570
1578	LOC_Os03g32270
1579	LOC_Os03g34040
1580	LOC_Os03g34300
1581	LOC_Os03g36080
1582	LOC_Os03g36439
1583	LOC_Os03g36630
1584	LOC_Os03g36750
1585	LOC_Os03g36910
1586	LOC_Os03g37080
1587	LOC_Os03g37090
1588	LOC_Os03g37130
1589	LOC_Os03g38120
1590	LOC_Os03g38490
1591	LOC_Os03g38500
1592	LOC_Os03g38540
1593	LOC_Os03g38930
1594	LOC_Os03g38950
1595	LOC_Os03g38970
1596	LOC_Os03g38980
1597	LOC_Os03g38990
1598	LOC_Os03g39000
1599	LOC_Os03g39010
1600	LOC_Os03g39740
1601	LOC_Os03g39820
1602	LOC_Os03g39830
1603	LOC_Os03g40010
1604	LOC_Os03g40100
1605	LOC_Os03g40110
1606	LOC_Os03g40194
1607	LOC_Os03g40260
1608	LOC_Os03g40310
1609	LOC_Os03g40670
1610	LOC_Os03g41060
1611	LOC_Os03g41510
1612	LOC_Os03g41530
1613	LOC_Os03g41612
1614	LOC_Os03g42040
1615	LOC_Os03g42750
1616	LOC_Os03g42770
1617	LOC_Os03g42810
1618	LOC_Os03g42880
1619	LOC_Os03g43020
1620	LOC_Os03g43430
1621	LOC_Os03g43480
1622	LOC_Os03g43720
1623	LOC_Os03g43800
1624	LOC_Os03g43850
1625	LOC_Os03g43860
1626	LOC_Os03g43890
1627	LOC_Os03g44150
1628	LOC_Os03g44484
1629	LOC_Os03g44800
1630	LOC_Os03g44830
1631	LOC_Os03g45260
1632	LOC_Os03g45270
1633	LOC_Os03g45280
1634	LOC_Os03g45320
1635	LOC_Os03g45720
1636	LOC_Os03g45760
1637	LOC_Os03g45770
1638	LOC_Os03g45870
1639	LOC_Os03g46190
1640	LOC_Os03g46250
1641	LOC_Os03g46310
1642	LOC_Os03g46410
1643	LOC_Os03g46440
1644	LOC_Os03g46600
1645	LOC_Os03g46640
1646	LOC_Os03g46650
1647	LOC_Os03g46750
1648	LOC_Os03g46910
1649	LOC_Os03g47270
1650	LOC_Os03g47280
1651	LOC_Os03g47780
1652	LOC_Os03g47790
1653	LOC_Os03g47940
1654	LOC_Os03g47970
1655	LOC_Os03g47990
1656	LOC_Os03g48000
1657	LOC_Os03g48040
1658	LOC_Os03g48050
1659	LOC_Os03g48080
1660	LOC_Os03g48090
1661	LOC_Os03g48380
1662	LOC_Os03g48390
1663	LOC_Os03g48660
1664	LOC_Os03g48920
1665	LOC_Os03g48930
1666	LOC_Os03g48940
1667	LOC_Os03g48950
1668	LOC_Os03g49050
1669	LOC_Os03g49150
1670	LOC_Os03g49180
1671	LOC_Os03g49210
1672	LOC_Os03g49230
1673	LOC_Os03g49250
1674	LOC_Os03g49420
1675	LOC_Os03g49440
1676	LOC_Os03g49490
1677	LOC_Os03g49510
1678	LOC_Os03g49520
1679	LOC_Os03g49570
1680	LOC_Os03g49700
1681	LOC_Os03g49710
1682	LOC_Os03g49720
1683	LOC_Os03g49900
1684	LOC_Os03g49940
1685	LOC_Os03g50010
1686	LOC_Os03g50130
1687	LOC_Os03g50280
1688	LOC_Os03g50300
1689	LOC_Os03g50320
1690	LOC_Os03g50330
1691	LOC_Os03g50380
1692	LOC_Os03g50420
1693	LOC_Os03g50480
1694	LOC_Os03g50510
1695	LOC_Os03g50540
1696	LOC_Os03g50560
1697	LOC_Os03g50850
1698	LOC_Os03g50870
1699	LOC_Os03g50940
1700	LOC_Os03g51000
1701	LOC_Os03g51010
1702	LOC_Os03g51030
1703	LOC_Os03g51140
1704	LOC_Os03g51160
1705	LOC_Os03g51220
1706	LOC_Os03g51250
1707	LOC_Os03g51430
1708	LOC_Os03g51520
1709	LOC_Os03g51540
1710	LOC_Os03g51650
1711	LOC_Os03g51670
1712	LOC_Os03g51680
1713	LOC_Os03g51700
1714	LOC_Os03g51830
1715	LOC_Os03g51880
1716	LOC_Os03g51900
1717	LOC_Os03g51920
1718	LOC_Os03g51930
1719	LOC_Os03g51950
1720	LOC_Os03g52000
1721	LOC_Os03g52090
1722	LOC_Os03g52130
1723	LOC_Os03g52340
1724	LOC_Os03g52380
1725	LOC_Os03g52450
1726	LOC_Os03g52630
1727	LOC_Os03g52660
1728	LOC_Os03g52690
1729	LOC_Os03g52700
1730	LOC_Os03g52770
1731	LOC_Os03g52780
1732	LOC_Os03g52794
1733	LOC_Os03g52840
1734	LOC_Os03g52940
1735	LOC_Os03g52980
1736	LOC_Os03g53020
1737	LOC_Os03g53110
1738	LOC_Os03g53250
1739	LOC_Os03g53270
1740	LOC_Os03g53300
1741	LOC_Os03g53310
1742	LOC_Os03g53360
1743	LOC_Os03g53410
1744	LOC_Os03g53530
1745	LOC_Os03g53590
1746	LOC_Os03g53600
1747	LOC_Os03g53700
1748	LOC_Os03g53720
1749	LOC_Os03g53730
1750	LOC_Os03g53740
1751	LOC_Os03g53750
1752	LOC_Os03g53770
1753	LOC_Os03g53880
1754	LOC_Os03g53900
1755	LOC_Os03g53910
1756	LOC_Os03g53950
1757	LOC_Os03g53960
1758	LOC_Os03g53980
1759	LOC_Os03g54050
1760	LOC_Os03g54100
1761	LOC_Os03g54150
1762	LOC_Os03g54760
1763	LOC_Os03g54780
1764	LOC_Os03g54980
1765	LOC_Os03g55090
1766	LOC_Os03g55100
1767	LOC_Os03g55110
1768	LOC_Os03g55120
1769	LOC_Os03g55270
1770	LOC_Os03g55290
1771	LOC_Os03g55310
1772	LOC_Os03g55380
1773	LOC_Os03g55470
1774	LOC_Os03g55570
1775	LOC_Os03g55784
1776	LOC_Os03g55820
1777	LOC_Os03g55850
1778	LOC_Os03g55920
1779	LOC_Os03g55930
1780	LOC_Os03g55960
1781	LOC_Os03g55970
1782	LOC_Os03g56190
1783	LOC_Os03g56260
1784	LOC_Os03g56300
1785	LOC_Os03g56310
1786	LOC_Os03g56380
1787	LOC_Os03g56590
1788	LOC_Os03g56790
1789	LOC_Os03g56800
1790	LOC_Os03g56820
1791	LOC_Os03g56830
1792	LOC_Os03g56840
1793	LOC_Os03g56860
1794	LOC_Os03g56869
1795	LOC_Os03g56970
1796	LOC_Os03g57070
1797	LOC_Os03g57090
1798	LOC_Os03g57100
1799	LOC_Os03g57140
1800	LOC_Os03g57170
1801	LOC_Os03g57210
1802	LOC_Os03g57280
1803	LOC_Os03g57300
1804	LOC_Os03g57330
1805	LOC_Os03g57420
1806	LOC_Os03g57660
1807	LOC_Os03g57840
1808	LOC_Os03g57870
1809	LOC_Os03g58170
1810	LOC_Os03g58340
1811	LOC_Os03g58350
1812	LOC_Os03g58470
1813	LOC_Os03g58540
1814	LOC_Os03g58590
1815	LOC_Os03g58620
1816	LOC_Os03g58700
1817	LOC_Os03g58764
1818	LOC_Os03g58960
1819	LOC_Os03g59080
1820	LOC_Os03g59160
1821	LOC_Os03g59170
1822	LOC_Os03g59320
1823	LOC_Os03g59460
1824	LOC_Os03g59470
1825	LOC_Os03g59480
1826	LOC_Os03g59550
1827	LOC_Os03g59640
1828	LOC_Os03g59670
1829	LOC_Os03g59680
1830	LOC_Os03g59700
1831	LOC_Os03g59750
1832	LOC_Os03g60090
1833	LOC_Os03g60100
1834	LOC_Os03g60190
1835	LOC_Os03g60220
1836	LOC_Os03g60360
1837	LOC_Os03g60370
1838	LOC_Os03g60460
1839	LOC_Os03g60480
1840	LOC_Os03g60509
1841	LOC_Os03g60590
1842	LOC_Os03g60600
1843	LOC_Os03g60610
1844	LOC_Os03g60700
1845	LOC_Os03g60740
1846	LOC_Os03g60750
1847	LOC_Os03g60780
1848	LOC_Os03g60820
1849	LOC_Os03g60910
1850	LOC_Os03g60920
1851	LOC_Os03g60939
1852	LOC_Os03g61010
1853	LOC_Os03g61050
1854	LOC_Os03g61110
1855	LOC_Os03g61150
1856	LOC_Os03g61220
1857	LOC_Os03g61260
1858	LOC_Os03g61560
1859	LOC_Os03g61600
1860	LOC_Os03g61620
1861	LOC_Os03g61640
1862	LOC_Os03g61680
1863	LOC_Os03g61690
1864	LOC_Os03g61710
1865	LOC_Os03g61730
1866	LOC_Os03g61760
1867	LOC_Os03g61790
1868	LOC_Os03g61820
1869	LOC_Os03g61920
1870	LOC_Os03g62030
1871	LOC_Os03g62170
1872	LOC_Os03g62260
1873	LOC_Os03g62379
1874	LOC_Os03g62420
1875	LOC_Os03g62590
1876	LOC_Os03g62610
1877	LOC_Os03g62630
1878	LOC_Os03g62670
1879	LOC_Os03g62680
1880	LOC_Os03g62780
1881	LOC_Os03g63020
1882	LOC_Os03g63074
1883	LOC_Os03g63090
1884	LOC_Os03g63250
1885	LOC_Os03g63280
1886	LOC_Os03g63360
1887	LOC_Os03g63420
1888	LOC_Os03g63430
1889	LOC_Os03g63470
1890	LOC_Os03g63490
1891	LOC_Os03g63500
1892	LOC_Os03g63530
1893	LOC_Os03g63550
1894	LOC_Os03g63680
1895	LOC_Os03g63690
1896	LOC_Os03g63720
1897	LOC_Os03g63730
1898	LOC_Os03g63920
1899	LOC_Os03g63940
1900	LOC_Os03g64110
1901	LOC_Os03g64170
1902	LOC_Os03g64230
1903	LOC_Os03g64360
1904	LOC_Os03g64400
1905	LOC_Os04g01150
1906	LOC_Os04g01230
1907	LOC_Os04g01240
1908	LOC_Os04g01250
1909	LOC_Os04g01290
1910	LOC_Os04g01300
1911	LOC_Os04g01480
1912	LOC_Os04g01490
1913	LOC_Os04g01530
1914	LOC_Os04g01540
1915	LOC_Os04g01590
1916	LOC_Os04g01960
1917	LOC_Os04g01980
1918	LOC_Os04g02150
1919	LOC_Os04g02670
1920	LOC_Os04g02730
1921	LOC_Os04g02830
1922	LOC_Os04g02870
1923	LOC_Os04g02900
1924	LOC_Os04g02910
1925	LOC_Os04g03990
1926	LOC_Os04g04320
1927	LOC_Os04g05010
1928	LOC_Os04g05030
1929	LOC_Os04g05080
1930	LOC_Os04g06790
1931	LOC_Os04g08270
1932	LOC_Os04g08320
1933	LOC_Os04g08350
1934	LOC_Os04g09720
1935	LOC_Os04g09800
1936	LOC_Os04g09860
1937	LOC_Os04g11820
1938	LOC_Os04g11880
1939	LOC_Os04g12480
1940	LOC_Os04g13470
1941	LOC_Os04g14150
1942	LOC_Os04g14654
1943	LOC_Os04g14760
1944	LOC_Os04g14790
1945	LOC_Os04g15690
1946	LOC_Os04g15790
1947	LOC_Os04g15800
1948	LOC_Os04g15920
1949	LOC_Os04g16680
1950	LOC_Os04g17050
1951	LOC_Os04g17064
1952	LOC_Os04g17100
1953	LOC_Os04g20270
1954	LOC_Os04g20590
1955	LOC_Os04g21340
1956	LOC_Os04g23180
1957	LOC_Os04g23440
1958	LOC_Os04g23550
1959	LOC_Os04g23820
1960	LOC_Os04g24170
1961	LOC_Os04g24520
1962	LOC_Os04g24610
1963	LOC_Os04g25400
1964	LOC_Os04g27850
1965	LOC_Os04g27860
1966	LOC_Os04g28010
1967	LOC_Os04g28060
1968	LOC_Os04g28090
1969	LOC_Os04g28460
1970	LOC_Os04g30740
1971	LOC_Os04g30780
1972	LOC_Os04g30880
1973	LOC_Os04g30910
1974	LOC_Os04g31000
1975	LOC_Os04g31040
1976	LOC_Os04g31210
1977	LOC_Os04g31240
1978	LOC_Os04g31270
1979	LOC_Os04g31320
1980	LOC_Os04g31390
1981	LOC_Os04g31710
1982	LOC_Os04g31900
1983	LOC_Os04g31910
1984	LOC_Os04g32270
1985	LOC_Os04g32320
1986	LOC_Os04g32350
1987	LOC_Os04g32490
1988	LOC_Os04g32540
1989	LOC_Os04g32550
1990	LOC_Os04g32600
1991	LOC_Os04g32880
1992	LOC_Os04g32970
1993	LOC_Os04g33040
1994	LOC_Os04g33060
1995	LOC_Os04g33150
1996	LOC_Os04g33280
1997	LOC_Os04g33300
1998	LOC_Os04g33470
1999	LOC_Os04g33480
[truncated: 2,313 more rows]
