# Supplementary material for: PCR-based landmark unique gene (PLUG) markers effectively assign homoeologous wheat genes to A, B and D genomes
Source: BMC Genomics. 2007 May 30;8:135. doi: 10.1186/1471-2164-8-135 (PMC1904201; doi:10.1186/1471-2164-8-135)
Supplement: Additional file 2 — Numbers of LUGs and TaEST-LUGs. The worksheet shows the number of loci, LUGs, and TaEST-LUGs per 500 kb on each rice chromosome of the TIGR Pseudomolecules. [file 1471-2164-8-135-S2.xls]

## Sheet: No. of locus
Position	Chr.1				Chr.2				Chr.3				Chr.4				Chr.5				Chr.6				Chr.7				Chr.8				Chr.9				Chr.10				Chr.11				Chr.12
(100kb)	Locus	LUG	TaEST-LUG		Locus	LUG	TaEST-LUG		Locus	LUG	TaEST-LUG		Locus	LUG	TaEST-LUG		Locus	LUG	TaEST-LUG		Locus	LUG	TaEST-LUG		Locus	LUG	TaEST-LUG		Locus	LUG	TaEST-LUG		Locus	LUG	TaEST-LUG		Locus	LUG	TaEST-LUG		Locus	LUG	TaEST-LUG		Locus	LUG	TaEST-LUG
0	89	27	13		92	31	11		83	25	7		74	20	11		91	33	10		83	24	6		82	30	5		79	36	14		73	14	5		72	20	2		88	3	0		81	8	0
5	90	21	2		71	29	8		80	30	14		81	29	4		88	44	15		83	31	13		83	35	5		64	24	14		67	21	4		77	14	1		91	6	1		92	5	1
10	72	25	8		93	57	26		71	27	10		74	13	5		71	29	8		100	29	6		93	17	3		76	15	1		69	17	5		86	19	1		85	8	0		87	6	0
15	79	37	13		87	50	18		81	40	15		75	16	1		76	21	6		79	51	17		80	16	0		88	34	6		74	15	2		75	20	0		91	5	0		95	11	0
20	77	31	9		70	16	6		75	29	5		73	12	3		76	28	6		89	38	14		83	29	5		77	29	11		74	14	1		71	12	2		83	19	2		70	14	1
25	97	32	8		80	21	4		84	32	10		74	6	1		84	39	12		89	47	18		72	27	8		70	18	2		67	16	6		74	14	0		69	19	4		79	24	1
30	105	37	9		90	30	4		83	30	7		78	2	0		72	29	10		83	29	12		87	32	17		66	30	14		74	17	2		72	8	1		78	20	3		81	25	5
35	77	30	11		73	29	7		89	38	15		82	13	1		70	17	2		93	23	4		80	37	9		79	24	8		70	17	8		64	18	2		79	22	3		71	26	8
40	74	33	10		74	31	12		83	45	17		80	20	3		72	15	7		65	23	9		72	28	6		77	32	5		69	14	1		81	13	1		65	21	2		84	24	9
45	72	18	5		78	21	6		71	37	15		67	16	0		73	19	2		79	21	6		69	33	10		64	20	7		69	12	2		84	20	0		76	15	6		72	21	3
50	66	26	8		74	30	11		74	37	9		75	18	3		73	27	5		77	36	6		77	19	2		83	27	5		70	22	4		67	21	1		80	16	0		84	21	2
55	69	26	9		69	28	7		78	47	21		76	21	0		67	15	2		77	20	6		70	24	10		80	21	2		81	20	6		75	13	1		71	18	2		74	18	4
60	66	22	4		76	29	4		73	38	15		77	18	2		59	21	1		77	26	3		73	10	1		73	20	4		71	18	3		73	9	0		79	27	5		72	13	0
65	70	32	11		67	27	8		60	30	6		77	14	1		73	31	4		63	22	3		59	16	3		85	5	0		64	9	1		71	4	1		80	13	0		73	10	1
70	73	34	14		69	31	7		83	32	13		73	12	1		79	24	6		77	28	6		71	23	3		69	5	0		67	22	2		72	18	3		64	15	3		68	23	3
75	77	38	14		65	16	3		79	32	10		80	11	1		72	18	2		74	21	3		81	23	2		74	24	1		66	10	1		89	11	2		59	29	4		68	31	5
80	82	33	11		65	23	5		73	28	6		82	17	3		71	21	2		62	16	4		81	18	4		76	18	2		70	17	2		68	10	1		81	20	3		64	8	0
85	80	35	7		66	23	4		81	42	22		82	16	4		94	20	2		82	18	3		66	14	0		70	25	3		61	13	3		75	19	2		70	24	2		82	13	0
90	73	34	20		71	13	1		73	32	11		78	8	4		73	4	1		71	18	5		72	22	3		65	16	6		55	17	3		88	19	2		72	25	4		81	12	2
95	57	19	7		73	18	6		78	43	18		66	5	0		71	3	0		69	9	0		68	6	1		73	14	1		81	30	1		73	7	0		67	13	1		82	13	0
100	75	23	4		68	24	8		75	35	10		75	6	0		79	0	0		73	20	3		75	15	3		76	27	2		74	22	1		65	19	1		63	10	0		74	21	4
105	78	17	3		77	24	2		75	33	15		78	9	0		65	7	1		80	21	2		82	11	2		72	18	5		81	17	5		64	15	1		58	14	2		72	16	4
110	68	19	4		76	18	3		74	29	8		79	14	2		75	17	4		69	22	10		72	18	2		76	17	1		69	11	0		76	14	0		78	16	2		64	17	3
115	78	31	6		66	19	5		73	36	14		68	9	0		68	7	0		71	24	2		77	17	4		76	23	4		74	22	7		73	23	1		67	15	2		70	6	0
120	69	17	5		67	24	3		75	24	8		76	15	1		73	2	0		87	30	5		54	4	0		74	13	2		70	24	3		85	8	1		80	4	2		67	13	1
125	77	17	5		75	27	7		69	31	14		81	14	0		67	13	4		69	11	3		67	24	8		72	8	2		75	31	6		68	29	6		78	10	2		78	13	0
130	78	17	2		78	23	7		68	17	6		61	14	3		73	18	5		69	19	3		77	23	3		71	4	1		83	13	2		73	19	2		64	19	1		72	14	1
135	83	22	2		58	14	3		76	26	9		73	11	2		64	15	2		77	23	4		72	12	0		69	12	3		71	23	4		59	21	4		86	16	2		71	18	1
140	65	15	2		81	14	1		77	16	1		67	8	2		81	16	4		69	19	2		73	0	0		84	14	2		82	24	3		76	29	7		74	20	0		63	8	0
145	69	14	4		62	8	0		77	26	3		66	7	1		75	31	6		93	9	3		75	29	6		72	19	2		61	25	6		90	15	1		70	17	2		62	14	1
150	75	8	0		70	23	0		75	27	5		76	10	0		93	6	0		67	8	0		68	18	1		69	20	1		75	25	6		86	19	4		78	13	0		61	16	1
155	73	13	4		78	28	6		71	21	6		72	9	0		73	17	2		77	20	5		61	25	7		74	14	1		58	15	5		64	21	3		74	16	2		74	15	1
160	78	27	1		63	14	3		67	18	3		76	23	5		64	21	9		72	13	1		75	16	5		72	26	1		66	30	8		75	27	3		66	24	1		70	11	2
165	76	13	3		81	16	3		67	19	7		71	18	1		77	32	7		67	15	2		70	24	7		80	8	2		84	31	8		87	27	7		73	27	6		73	6	1
170	66	8	1		72	23	2		81	23	5		64	12	0		73	20	2		60	20	2		79	29	4		73	21	2		78	27	6		60	17	5		80	25	2		66	13	1
175	77	30	5		78	20	2		74	35	9		71	17	0		76	27	3		61	26	1		62	18	5		72	17	4		70	21	8		59	21	8		63	15	0		61	17	2
180	68	29	8		70	24	5		70	16	1		77	32	7		74	19	5		86	8	0		79	24	8		64	16	5		78	24	6		79	37	13		53	24	3		71	16	0
185	76	27	3		67	22	6		88	8	0		71	32	7		66	26	10		79	2	0		64	26	7		62	16	1		78	21	5		82	28	12		82	37	5		70	19	4
190	73	25	6		62	13	3		94	13	2		61	30	7		74	45	15		78	12	1		70	24	12		64	19	3		81	23	10		73	28	12		72	21	3		66	18	7
195	73	16	4		75	26	7		67	13	1		66	25	7		64	23	9		83	28	4		75	28	12		83	29	3		81	30	14		76	26	8		80	23	7		66	25	8
200	73	16	3		63	23	2		75	21	4		77	27	8		68	24	8		80	31	2		76	19	3		67	18	7		77	43	18		94	17	2		77	24	2		87	10	1
205	68	26	8		70	22	3		69	23	3		72	22	2		79	24	2		79	11	1		78	22	4		60	22	8		76	39	18		75	24	5		67	19	2		62	13	3
210	70	24	11		76	32	10		81	24	4		62	27	11		95	26	4		58	24	5		83	13	2		69	25	7		82	37	8		81	30	11		70	22	2		75	14	6
215	70	16	5		60	14	5		76	23	7		76	38	13		76	16	5		64	15	3		74	23	10		62	23	3		95	29	7		76	31	14		71	22	1		57	19	6
220	74	25	8		77	33	6		78	32	9		85	30	10		74	26	7		76	18	5		82	34	6		77	24	5		88	36	12		74	32	10		78	17	3		70	21	6
225	74	20	2		80	24	11		70	26	2		88	33	8		86	22	4		70	23	1		72	40	13		76	19	2		92	35	10		62	32	15		66	23	3		74	19	6
230	72	30	13		79	20	8		81	17	4		68	32	7		79	23	4		79	26	6		93	40	14		68	15	4										72	25	4		78	34	12
235	82	25	5		88	41	13		68	22	5		93	36	8		93	21	8		72	22	7		76	34	6		68	28	6										66	19	2		69	24	4
240	64	25	8		66	26	7		61	21	4		84	39	13		86	27	6		69	23	9		87	38	7		85	23	7										69	19	3		63	21	3
245	67	26	11		71	31	8		66	23	5		84	36	9		77	28	4		65	23	4		72	23	7		71	28	9										66	21	5		70	18	4
250	68	26	9		70	22	5		65	21	2		79	37	11		71	26	10		71	18	3		82	24	6		80	26	8										71	26	2		72	24	5
255	74	25	7		76	22	6		73	22	8		77	23	5		91	25	10		81	33	6		77	35	9		84	24	9										80	20	3		79	31	10
260	73	34	7		75	31	10		83	33	10		89	37	12		101	26	7		71	36	11		84	31	14		77	22	7										72	14	1		69	27	6
265	67	29	2		73	27	7		73	23	2		70	22	6		86	24	6		73	24	6		86	24	9		77	22	6										75	22	1		78	22	6
270	76	28	5		69	26	12		65	25	11		75	34	11		82	26	6		74	26	9		80	7	2		76	28	4										78	19	1		81	24	5
275	71	26	8		66	18	6		77	37	12		79	31	8		86	33	8		72	33	8		77	32	17		101	30	16										68	4	0
280	67	30	12		68	23	9		71	31	12		59	27	6		84	26	12		72	34	11		85	35	9		50	21	10										85	24	6
285	81	24	6		78	29	9		71	34	12		73	23	3		92	26	9		99	42	8		75	26	8
290	81	22	4		72	37	13		68	34	12		81	24	7		83	32	10		76	18	5		75	21	6
295	81	33	12		87	37	9		64	28	13		84	29	7		50	15	3		78	32	12		28	9	2
300	82	33	5		86	31	11		85	43	16		78	26	12						83	42	17
305	79	32	10		83	25	8		81	45	23		61	25	12						81	19	8
310	75	22	6		65	21	8		79	29	12		73	32	12						35	19	8
315	84	36	13		80	34	10		70	29	9		85	29	10
320	72	33	12		82	32	14		95	41	16		93	28	3
325	73	32	16		76	36	10		86	27	10		75	37	13
330	66	20	7		78	36	10		78	32	9		72	29	11
335	79	32	6		79	37	11		82	28	14		94	50	24
340	85	39	13		82	26	11		90	34	17		78	36	16
345	73	33	9		78	32	12		94	44	20		82	41	12
350	82	28	2		81	37	16		102	36	12		41	18	4
355	78	20	7		80	47	15		85	44	17
360	77	27	10						51	29	7
365	75	15	6
370	66	20	2
375	92	32	9
380	82	19	9
385	78	34	9
390	80	37	15
395	79	36	15
400	81	48	18
405	60	30	15
410	87	36	10
415	72	13	2
420	70	24	7
425	90	42	14
430	89	36	18
435	15	7	3
total	6594	2304	679		5341	1889	529		5558	2141	696		5340	1560	387		4598	1316	324		4737	1472	352		4488	1374	347		4191	1176	271		3391	1013	248		3439	898	179		4198	1044	130		4015	943	170
	Ground total
	Locus	LUG	TaEST-LUG
	55890	17130	4312
