# Supplementary material for: PCR-based landmark unique gene (PLUG) markers effectively assign homoeologous wheat genes to A, B and D genomes
Source: BMC Genomics. 2007 May 30;8:135. doi: 10.1186/1471-2164-8-135 (PMC1904201; doi:10.1186/1471-2164-8-135)
Supplement: Additional file 3 — Detailed data for 24 PLUG markers. The following data for the 24 PLUG markers are shown: TIGR rice locus ID, annotation of the rice locus, ID of wheat UniGene, accession number of the longest EST, sequences of forward and reverse primers, estimated sizes of rice and wheat PCR products, wheat PCR product sizes (assigned chromosome) and their HaeIII/TaqI-digested fragment sizes (assigned chromosome), results of BLASTN searches of the GrainGenes [14] databases, and results of sequence analysis. [file 1471-2164-8-135-S3.xls]

## Sheet: Definition
Item	Definition
No.	Marker number
Locus ID	ID of TIGR rice locus in the Pseudomolecule ver. 4
End5	5' end location of the rice locus (bp)
End3	3' end location of the rice locus (bp)
Length	Length of the rice locus (bp)
Annotation	Annotation of the rice locus
UniGene	Name of wheat UniGene with the highest homology (score>100) to the rice locus
EST_clone	Accession number of the longest EST that is clutsterd in the wheat UniGene
EST_length	Length of the wheat EST (bp)
F_primer_seq	Sequence of forward primer (5' -> 3')
R_primer_seq	Sequence of reverse primer (5' -> 3')
Os_prod_size	PCR product size that predicted by the rice genomic sequences (bp)
Os_prod_exon_size	Exon size in the PCR product predicted by the rice genomic sequences (bp)
Os_prod_intron_size	Intron size in the PCR product predicted by the rice genomic sequences (bp)
Os_no_of intron	No. of intron in the PCR product predicted by the rice genomic sequences (bp)
TaEST_prod_size	PCR product size predicted from the wheat EST (bp)
PCR	Sizes of the PCR products estimated by the 1% agarose gel electrophoresis (bp) (Location on wheat chromosome)
HaeIII	Sizes of the HaeIII-digested products estimated by the 4% agarose gel electrophoresis (bp) (Location on wheat chromosomal)
TaqI	Sizes of the TaqI-digested products estimated by the 4% agarose gel electrophoresis (bp) (Location on wheat chromosomal)
Binmap	GrainGene data of mapped EST that is included in the wheat UniGene
EST-SSR	Name of EST-SSR in the GrainGene database with the highest homology to the wheat EST used (score; e-value)
Probe	Name of sequenced probe in the GrainGene database with the highest homology to the wheat EST used (score; e-value)
Seq#1_loc	Location on wheat chromosome of the sequence #1
Seq#1_size	Length of the sequence #1 (bp)
Seq#2_loc	Location on wheat chromosome of the sequence #2
Seq#2_size	Length of the sequence #2 (bp)
Seq#3_loc	Location on wheat chromosome of the sequence #3
Seq#3_size	Length of the sequence #3 (bp)
Seq#1_exon	Exon size of the sequence #1 (bp)
Seq#2_exon	Exon size of the sequence #2 (bp)
Seq#3_exon	Exon size of the sequence #3 (bp)
Seq#1_intron	Intron size of the sequence #1 (bp)
Seq#2_intron	Intron size of the sequence #2 (bp)
Seq#3_intron	Intron size of the sequence #3 (bp)
Align_total	Total size of the alignment length (bp)
Align_exon_size	Exon size of the alignment length (bp)
Align_intron_size	Intron size of the alignment length (bp)
R vs 1_exon	Alignment score of the rice exon sequence with the exon of the sequence #1 (%)
R vs 2_exon	Alginment score of the rice exon sequence with the exon of the sequence #2 (%)
R vs 3_exon	Alginment score of the rice exon sequence with the exon of the sequence #3 (%)
1 vs. 2_exon	Alginment score of the exon of sequence #1 with that of sequence #2 (%)
1 vs. 3_exon	Alginment score of the exon of sequence #1 with that of sequence #3 (%)
2 vs. 3_exon	Alginment score of the exon of sequence #2 with that of sequence #3(%)
1 vs. 2_intron	Alginment score of the intron of sequence #1 with that of sequence #2 (%)
1 vs. 3_intron	Alginment score of the intron of sequence #1 with that of sequence #3 (%)
2 vs. 3_intron	Alginment score of the intron of sequence #2 with that of sequence #3(%)

## Sheet: Data
No.	Locus ID	End5	End3	Length	Annotation	UniGene	EST_clone	EST_length	F_primer_seq	R_primer_seq	Os_prod_size	Os_prod_exon_size	Os_prod_intron_size	Os_no_of intron	TaEST_prod_size	PCR	HaeIII	TaqI	Binmap	EST-SSR	Probe	Seq#1_loc	Seq#1_size	Seq#2_loc	Seq#2_size	Seq#3_loc	Seq#3_size	Seq#1_exon	Seq#2_exon	Seq#3_exon	Seq#1_intron	Seq#2_intron	Seq#3_intron	Align_total	Align_exon_size	Align_intron_size	R vs 1_exon	R vs 2_exon	R vs 3_exon	1 vs. 2_exon	1 vs. 3_exon	2 vs. 3_exon	1 vs. 2_intron	1 vs. 3_intron	2 vs. 3_intron
1	LOC_Os01g07960	3847047	3843010	4037	Phospholipase/Carboxylesterase family protein	Ta.9453	AY093953	1265	agtacgggaggacgcatgt	tctgcaggttcggtagacaat	1128	302	826	3	297	1000	650, 270	1000(3A), 700(3B), 650(3D), 300(3B), 270(3D), 150(3D)	3BS1-0.33-0.57 ;	gnl|WheatESTSSR|[Wcl281ct948cn1399] (2377; 0.0)	no hit	3A	1038	3B	1008	3D	1035	298	298	298	740	710	737	1046	298	748	90	90	90	99	99	99	94	94	96
2	LOC_Os01g62430	36462670	36464140	1470	Elicitor-responsive protein 1, putative	Ta.27057	BT009397	860	cttcggcagcgatttccta	gtgaacgtgaggcctactctg	868	360	508	3	353	1000	470, 320(3B), 160(3A), 140	700(3B), 400(3A), 170(3A), 150, 100(3A)	no data	no hit	no hit	3A	1012	3B	1017			354	354		658	663		1075	354	721	81	81		96			75
3	LOC_Os02g01440	261348	265160	3812	GTP-binding protein, putative	Ta.25297	CD453605	691	ccaccacagaagcagatgaat	gctagatggcacaccaagtg	844	214	630	2	208	700, 650(6B)	500, 330(6B), 150, 130(6B), 100(6B)	700(6A), 600(6B), 430(6D), 280(6D)	6DS6-0.99-1.00 ; 6AS5-0.65-1.00 ;	no hit	no hit	6A	709	6B	630	6D	708	209	209	209	500	419	499	713	209	504	86	84	85	96	96	95	91	92	91
4	LOC_Os02g49780	30428217	30426278	1939	expressed protein	Ta.4869	CK207954	1100	aacaagatggcgaggaagaac	agaactcagatgcaggctcaa	869	228	641	3	216	1000	650, 300	720(6D), 580(6B), 230, 140(6B)	no data	no hit	no hit	6B	943	6D	952			218	218		725	734		952	218	734	90	89		99			94
5	LOC_Os03g03510	1497363	1492992	4371	CIPK-like protein 1, putative	Ta.451	CK162308	1089	gtcaagatcgccaaggacac	gcctccctcaacaaactcaag	1049	217	832	2	213	1000	550(5A), 430(4D), 400(5A), 380(4D), 140	460(4D), 440(5A), 160, 130	4BL5-0.86-1.00 ; 4DL12-0.71-1.00 ; 5AL23-0.87-1.00 ;	no hit	gnl|GGprobes|BE439364 (236; 1.0E-62)	5A	944		938	4D	947	210	210	210	734	728	737	998	213	785	89	88	88	97	98	98	84	88	82
6	LOC_Os03g48000	27237026	27243529	6503	magnesium transporter CorA-like family protein, putative	Ta.41044	CK158455	900	aatgcatgttgaacctcgtgt	tcaaggagatcgatgagcatt	963	167	796	2	156	1000	570, 450	1000	no data	no hit	no hit		1022		1020			156	156		866	864		1022	156	866	91	89		98			97
7	LOC_Os04g08350	4448961	4444554	4407	Cysteine synthase, chloroplast precursor, putative	Ta.15680	CA486283	722	acctcacctcatcactggaaa	attgcttcagcctcctttctc	1030	305	725	3	296	600	200, 170	370, 210, 190	no data	gnl|WheatESTSSR|[Bcl392ct805cn3339] (459; e-130)	no hit	5A	592	5B	588	5D	588	297	297	297	295	291	291	596	297	299	81	82	82	95	97	95	92	92	88
8	LOC_Os04g41910	24615322	24620689	5367	RNA recognition motif family protein	Ta.33643	CD913720	681	gagaggaatgcgtgaagtttg	agaccatctttccggtctttg	1031	107	924	1	106	850	700(2B), 500(2A), 360(2D), 340, 140	800, 600(2B), 200(2B)	no data	no hit	no hit	2A	828	2B	839	2D	825	103	103	103	725	736	722	846	106	740	83	85	82	98	97	97	96	95	96
9	LOC_Os05g01240	145931	138741	7190	AML6, putative	Ta.13342	CK162649	1009	tttccgcttcctatgatgcta	ttcccatctcttgccattaaa	765	433	332	2	340	700	700	700(1D), 600(1A), 400(1B), 330(1B), 100(1A)	no data	no hit	gnl|GGprobes|BCD1434-3 (525; e-150)(1AS, 1BS, 1DS)	1A	707	1B	725	1D	712	341	341	341	366	385	371	727	341	386	86	86	85	97	98	97	93	97	93
10	LOC_Os05g28200	16433932	16439703	5771	chlorophyll synthase, ChlG family protein	Ta.7717	CK168220	1192	gggatagaactctgggacttca	agtgccagggcataatacagc	937	157	780	2	147	900(1A), 800(1B), 550(1D)	400(1B), 360(1B), 270(1D), 250, 240(1A), 200(1A)	400, 380, 330(1A), 150	no data	no hit	no hit	1A	881	1B	774	1D	525	148	148	148	733	626	377	888	148	740	85	85	86	96	98	97	90	49	57
11	LOC_Os06g13680	7592328	7590593	1735	senescence-associated protein, putative	Ta.28304	CK214580	1116	ctttagcctccttcgcaacat	tcctcatggttctcaagcact	1069	95	974	1	89	800	550(7A), 400, 130, 120(7D)	500, 210	7DS5-0.36-0.61 ; 7AS8-0.45-0.59 ; 7BS1-0.27-1.00 ; C-4BS4-0.37 ;	no hit	gnl|GGprobes|CMWG0729-3 (119; 2.0E-27)	7A	777		768	7D	770	90	90	90	687	678	680	786	90	696	83	83	83	100	98	98	93	94	92
12	LOC_Os06g46450	28195207	28189959	5248	Polyprenyl synthetase family protein	Ta.38917	CK162440	1127	tttcacaggaacctctgcatc	tcaacatttgcaggattgtca	765	151	614	1	150	1200(7B), 1000(7D), 950(7A)	700(7B), 500(7D), 480(7A), 440(7D), 330, 140	1200(7B), 1000(7D), 950(7A)	no data	no hit	no hit	7A	945	7B	1186	7D	1084	151	151	151	794	1035	933	1196	151	1045	90	90	90	98	99	98	81	97	85
13.1	LOC_Os07g16960	9978271	9974830	3441	Phosphatidylinositol N-acetylglucosaminyltransferase subunit A, putative	Ta.10118	CD918004	753	acgtgtgcgacttgaagagat	acagcttgctgcttccagaat	836	161	675	1	171	800	800	700(5A), 500(3A), 470(5D), 400, 340(5D), 220, 200	no data	no hit	no hit	5A	810	5B	819	5D	807	172	172	172	638	647	635	826	172	654	93	92	93	99	100	99	89	96	91
13.2	LOC_Os07g16960	9978271	9974830	3441	Phosphatidylinositol N-acetylglucosaminyltransferase subunit A, putative	Ta.10118	CD918004	753	acgtgtgcgacttgaagagat	acagcttgctgcttccagaat	836	161	675	1	171	800	800	700(5A), 500(3A), 470(5D), 400, 340(5D), 220, 200	no data	no hit	no hit	3A	824	3B	819			172	172		652	647		824	172	652	91	92		97			92
14	LOC_Os07g30840	18254306	18251804	2502	COP9 signalosome complex subunit 7, putative	Ta.15308	DR737909	1123	cgtgctaactttggctgagtc	gcactcgttgatgaggaaatc	842	115	727	1	108	700	350	700	no data	no hit	no hit		723		722		708	109	109	109	614	613	599	725	109	616	89	90	90	99	99	100	98	96	95
15	LOC_Os08g05890	3165261	3169089	3828	MSP domain containing protein	Ta.3084	CK206352	1141	gccagtttcctcgagatcc	cacagtactgctttgggttgg	990	149	841	2	144	950	550(7A), 400, 380, 160	570, 290, 190(7B), 150(7D), 120(7D)	no data	no hit	no hit	7A	946	7B	942	7D	934	145	145	145	801	797	789	946	145	801	90	89	88	99	98	99	97	96	96
16	LOC_Os08g44000	27567438	27562341	5097	expressed protein	Ta.39993	CK161204	1142	gcaatatgcggtgcctatact	cccagccagtctctcacataat	971	215	756	2	207	950(7B), 550	350(7B), 320, 230	900(7B), 550	C-7BS1-0.27 ; C-7DS5-0.36 ; 7A ;	no hit	no hit	7B	926		557		555	208	208	208	718	349	347	929	208	721	86	86	86	99	99	99	39	39	96
17	LOC_Os09g04800	2556031	2560139	4108	BadF/BadG/BcrA/BcrD ATPase family protein	Ta.8156	CK162348	1090	cggctacaataacggtgactc	ctctgctgatctgaaggatgg	996	323	673	1	322	1000	800	1000(7A), 700, 260	no data	no hit	no hit	7A	974		975		978	321	321	321	653	654	657	981	322	659	86	87	86	99	98	99	95	95	96
18	LOC_Os09g36450	21036014	21032598	3416	Triosephosphate isomerase, chloroplast precursor, putative	Ta.4315	CK162719	988	ttcttggtcactctgagcgta	ttgctagctcagcacagtttg	1007	400	607	3	389	1000(5A), 800	450, 380(5A), 360, 340(5B), 250(5A)	800(5B), 530(5D), 420(5A), 290	no data	no hit	no hit	5A	981	5B	781	5D	817	390	390	390	591	391	427	985	390	595	87	87	86	96	96	98	76	74	94
19	LOC_Os10g17280	8360530	8365878	5348	ATP synthase gamma chain, mitochondrial precursor, putative	Ta.14480	DN949140	1227	agccattcacagctcttcttg	aatatgcttcctggagtcacg	897	231	666	2	226	1300, 1000(1A)	1300(1B), 1000, 250(1D)	1300(1D), 1000(1A), 760(1B), 550(1B)	1BS.sat18-0.50-1.00 ; C-5DL1-0.60 ; C-5AL10-0.57* ;	gnl|WheatESTSSR|[Mcl81ct330cn419] (247; 9.0E-66)	no hit	1A	1002	1B	1306	1D	1308	228	228	228	774	1078	1080	1324	228	1096	89	89	89	99	99	98	96	68	94
20	LOC_Os10g32880	16881229	16874196	7033	PRP19/PSO4 homolog, putative	Ta.6640	CK210932	1184	tcatcgagcgctacattgag	ttgtcttgctgtgtgaagctg	1055	226	829	3	217	950	600, 360(1A), 180	750, 640(1A), 200, 120(1A)	no data	no hit	no hit	1A	965		959		949	218	218	218	747	741	731	976	218	758	88	88	88	100	100	100	95	94	93
21	LOC_Os11g06340	3033420	3035921	2501	Ubiquinol-cytochrome c reductase complex 7.8 kDa protein, putative	Ta.12748	CK212529	1064	acccgttgatcccaagaagta	cggtatcatcagcctcaactc	923	109	814	1	106	700	500, 200	700	C-5BL14-0.75* ; C-5DL1-0.60 ; C-5AL10-0.57* ;	no hit	no hit		734		717			107	107		627	610		734	107	627	85	85		99			96
22	LOC_Os11g38020	22054200	22059727	5527	small GTP-binding protein domain containing protein	Ta.14696	CA680245	622	agcaacactggaggagatatcag	ccattccaaccttatgtatgtca	880	365	515	3	358	800	800	800	C-4DS1-0.53 ;	no hit	no hit		799		788			356	356		443	432		802	358	444	89	89		98			98
23	LOC_Os12g13390	7487184	7481725	5459	Aspartyl aminopeptidase, putative	Ta.7128	CK207363	1102	ctcctcggaaggtctcaagat	tacaacgcttggttgggtatc	1057	246	811	2	237	900	900(5A), 500, 420	880(5B), 590, 290	C-5AL17-0.78* ; C-5BL14-0.75* ;	no hit	no hit	5A	914	5B	912		911	238	238	238	676	674	673	914	238	676	82	82	82	98	99	99	96	97	96
24	LOC_Os12g35270	21398248	21396182	2066	expressed protein	Ta.1805	BJ227772	697	gctacaacccggcactcat	tggtgcttcttcgacttcttg	998	88	910	1	88	950, 700(5B)	930(5A), 900(5D), 730(5B)	650, 350(5B), 270, 180(5A), 100	5BS8-0.56-0.71 ; 5AS1-0.40-0.75 ;	no hit	no hit	5A	934	5B	726	5D	901	88	88	88	846	638	813	944	88	856	93	93	92	100	98	98	74	90	69
